# Supplementary material for: Considerations for Conservative, All-Ceramic Prosthodontic Single-Tooth Replacements in the Anterior Region: A Systematic Review
Source: Dent J (Basel). 2025 May 19;13(5):219. doi: 10.3390/dj13050219 (PMC12109954; doi:10.3390/dj13050219)
Supplement: Supplementary file 1 [file dentistry-13-00219-s001.zip]

Archive with 1 entries (1 files):
- dentistry-3570279-supplementary.pdf
